# Supplementary material for: Hepatoblastoma Cell Lines: Past, Present and Future
Source: Cells. 2025 Dec 17;14(24):2013. doi: 10.3390/cells14242013 (PMC12731888; doi:10.3390/cells14242013)
Supplement: Supplementary file 1 [file cells-14-02013-s001.zip]

Archive with 2 entries (2 files):
- SupplementaryFileS1.csv
- SupplementaryFileS2.pdf
