# Supplementary material for: Hepatoblastoma Cell Lines: Past, Present and Future
Source: Cells. 2025 Dec 17;14(24):2013. doi: 10.3390/cells14242013 (PMC12731888; doi:10.3390/cells14242013)
Supplement: Supplementary file 1 [file cells-14-02013-s001.zip › SupplementaryFileS1.csv]

GeneID	ABC-MYC_HBs	Tet-MYC-HCCs	BN	YN	BY	BYN
ENSMUSG00000066366	-2.967887375291265	-2.3340771305314156	-1.4008239690350468	-1.3027637645178718	-3.0138249619362987	-2.759869665632722
ENSMUSG00000050556	-2.5483529505617084	-2.0913433458518247	-1.4075728785894333	-1.952653315139832	-2.4306706474641455	-3.0743490874603143
ENSMUSG00000061808	-2.701665503433633	-2.400728935195435	-1.304045325130133	-1.6591728438015765	-2.4786280719226528	-3.196086847121877
ENSMUSG00000071178	-2.8284859820023174	-2.2476476624022554	-1.6500523610275866	-1.7411466387322099	-2.7813207553845207	-2.9443908476948937
ENSMUSG00000055737	-3.2625856572426835	-2.0810090198739664	-1.367281353044889	-1.9674030836435499	-2.5125689367674355	-3.38522436635811
ENSMUSG00000036452	-2.2549998957281323	-0.828028023350897	-2.03207243652022	-2.2413082512693263	-2.9469020748120407	-2.9856346868159362
ENSMUSG00000030510	-1.7155438867278374	-1.024063946689708	-2.1387118356798775	-2.158093384496891	-3.0502683212384385	-3.3240110359675796
ENSMUSG00000053219	-2.054079983300581	-1.4381689458668592	-2.584703212992869	-2.2111696298055	-2.3713266094182517	-3.5862642182176168
ENSMUSG00000074553	-2.6798042924760024	-0.39512848298874426	-2.719606265715484	-2.4932509797432028	-2.6656130212736033	-3.292196409362425
ENSMUSG00000029162	-2.6914020890365777	-1.690494031610064	-1.6243834878944656	-2.3797105542955803	-1.9155485806893673	-2.8235580633768174
ENSMUSG00000047905	-2.569349859932171	-1.656065900774352	-1.7323824318731598	-2.794452323841774	-1.8753124097746345	-3.371245978921889
ENSMUSG00000099858	-2.8875683462295485	-1.6652605838574608	-1.2259952196162516	-2.9205349719213687	-1.5801471968902543	-3.0876915111782726
ENSMUSG00000097730	-3.0854150489454235	-1.8048885288814949	-1.7175079668575794	-3.347713288215199	-1.83219630338908	-2.865259408047979
ENSMUSG00000047822	-2.518735911112943	-1.8839980017205542	-1.5734603655892971	-2.163895202420741	-2.230212510317131	-2.302387010971569
ENSMUSG00000039450	-2.405436970335078	-1.8505377891564943	-1.3890151909467856	-2.323829217873311	-2.5038744410479303	-2.7031225860522055
ENSMUSG00000097614	-2.16028464553869	-1.4105164687878382	-2.1323553928734573	-2.5766282877410434	-2.5111714118068287	-2.6248101980304623
ENSMUSG00000100257	-2.6798042924760024	-2.0678313167149627	-2.1361144338180726	-2.5803873286856627	-2.5149304664431615	-2.6285692770078706
ENSMUSG00000000247	-2.758715614562027	-1.9720605057363956	-1.946133638307497	-2.189221016837415	-2.681759028381034	-3.0927055412836992
ENSMUSG00000000673	-2.488971496876851	-1.64596925365061	-1.100883540413305	-2.499330043869758	-3.1845820332075263	-3.7693897543949206
ENSMUSG00000002769	-2.4855845745640064	-1.9130305717351885	-1.650274909683724	-3.085061254413289	-2.6409821964457136	-3.0360574130261195
ENSMUSG00000038591	-2.0722078959239947	-1.8435673244851518	-1.9052649759567841	-3.103941124281236	-3.293767727345809	-3.038539826191142
ENSMUSG00000066477	-2.282303750341331	-2.0544853238682546	-2.3649173326316357	-2.047638677555772	-0.34855174017165785	-2.225865458268331
ENSMUSG00000050587	-2.7534926793400345	-1.7868491474319357	-2.372660933163941	-1.5276460638998555	-1.1617229009644738	-2.765756186786438
ENSMUSG00000029656	-2.483931523665361	-1.9511150481633293	-2.992444284729396	-2.305810018663837	-1.3809466720042884	-2.3322807761376168
ENSMUSG00000027832	-3.836616265794705	-2.055320737945313	-2.579726570080897	-1.3076085655220997	-0.36925474096102795	-2.5090195424688178
ENSMUSG00000101729	-3.6724190070021865	-1.6693521868979637	-3.3109689941622	-1.785523335819054	-0.7507157423121555	-3.482812060643722
ENSMUSG00000027579	-3.4416696716434547	-2.0279369901379587	-2.273045032120134	-3.0240389650756554	-1.0513581921842927	-2.7332830096162875
ENSMUSG00000086428	-3.9927257274340255	-2.2545109178968947	-2.6135011311010667	-3.057780667053049	-1.3406164106444103	-1.8208835331188393
ENSMUSG00000091996	-3.9927257274340255	-1.369622443796805	-2.758463798252148	-3.1620018848462985	-1.6220208275659547	-2.302672804496984
ENSMUSG00000070331	-3.799509994269082	-1.347626687652601	-2.7057550393862027	-3.1500285541650244	-1.9304323088903383	-2.877617352112594
ENSMUSG00000024424	-3.285477575960903	-2.408272234417944	-1.9386841086396063	-2.015285399418472	-2.497928504581151	-2.242069597200986
ENSMUSG00000038217	-3.852792635818201	-2.4690771035894086	-2.015087255688154	-2.483663786711036	-1.9850450552016872	-2.439958823731355
ENSMUSG00000048592	-3.4558993972468235	-1.9946327923410456	-2.6011474634507326	-1.6694251895814238	-1.825821734610459	-3.093602455243734
ENSMUSG00000069324	-3.440617566466381	-2.846038897685485	-2.943674956923183	-1.7798740033897233	-1.7412399479383371	-3.2987126432850653
ENSMUSG00000091648	-3.2150102823866566	-2.541248638586726	-2.5833029909094276	-2.8830810311335395	-2.207299954528183	-3.1521904343458287
ENSMUSG00000076937	-3.9497727352197107	-1.0619227942560558	0.49683650276968616	-0.5276599847009997	-2.92243453262742	-1.4736975755835418
ENSMUSG00000040985	-5.244325679090273	-0.5504312144055432	-0.233692509198264	-0.7967119207628609	-2.1302744057272416	-1.2922258378687883
ENSMUSG00000028011	-4.583069315837849	-1.9503826802784332	-0.32191715435991447	-0.7756010295354664	-3.0275936963744376	-1.3260637412487455
ENSMUSG00000016194	-4.873427695379726	-2.551075053204509	-0.05280808616846554	-0.9003569403366889	-3.3419718513484096	-2.298742730421146
ENSMUSG00000100200	-4.750055880882403	-1.8988186000501326	-0.15974113197057757	-2.1766670335971132	-3.6255992254220564	-1.8791449498624433
ENSMUSG00000012187	-5.655486979351314	-0.33222099334916155	1.54914522956444	-1.928817287837893	-1.6349276854083077	-2.500443321480244
ENSMUSG00000097937	-5.247904447629517	-0.16177187629812345	-1.0360939004249123	-2.2017011788106418	-2.1362429372634257	-2.2498792957060543
ENSMUSG00000008932	-5.124274013397571	-0.019563507681363567	-0.213146911715593	-2.9936948333128885	-1.8513432035225144	-3.442604727645015
ENSMUSG00000044220	-5.644868797677215	0.003821891108968958	-0.42219209490927584	-1.2065304187214039	-2.7238192521422264	-3.5509872692772366
ENSMUSG00000098235	-5.334766928618275	-0.41171191776900123	-0.6226935057486008	-1.5808095571613345	-2.9455139650039364	-2.6744239511105925
ENSMUSG00000105547	-5.345536846473592	-0.9118456111694615	-0.21612843267133966	-1.0665090490956677	-3.9765494287505136	-2.522098510100253
ENSMUSG00000021804	-6.219076011322772	-1.3475709107800256	0.054787435182068446	-1.7649837075611507	-3.1551923371298547	-2.9482222198036956
ENSMUSG00000089865	-6.683657167119971	-0.8687712768399232	-0.831111364023116	-0.9226656297395825	-2.2663015492721477	-3.691828859429568
ENSMUSG00000106087	-4.17169746558266	-2.826781405301667	0.11507983205512881	-2.2203755578550775	-0.4179198502100151	-1.8584209605244655
ENSMUSG00000107390	-4.990709943219958	-2.766670609346422	-0.008271622043771775	-2.2241404040165884	0.38671977519095035	-2.1010979716408817
ENSMUSG00000102764	-4.838796164454792	-2.094036346917611	-0.2773875954916883	-1.7826607368319711	0.36182757068358706	-3.2851367212454465
ENSMUSG00000074657	-4.719574338484513	-3.0011431412365615	-0.6382480586815276	-1.5817090936744955	-0.2533140600292335	-2.6350230396754992
ENSMUSG00000103160	-4.151591406609241	-3.0035168616552017	0.06546723152372501	-1.30693897821472	-1.2991815135381626	-3.064128226120004
ENSMUSG00000097482	-4.60400992807961	-2.03636821597847	-0.41099704370037865	-2.3351800208395925	-1.2135643611984763	-3.1290418097425396
ENSMUSG00000026950	-4.5008491198423295	-2.8974436402494383	-0.9019154824747324	-1.978119744595658	-1.2729081590196265	-2.889674275195289
ENSMUSG00000094242	-4.629500555512036	-1.546614849991152	-1.6339977215994834	-0.5790792025043138	-0.09952149227759918	-2.574580782606176
ENSMUSG00000063087	-4.720263901325157	-1.526378266089986	-0.9872102030054488	-1.0596820394622801	-0.4969824996223091	-2.4809692716365377
ENSMUSG00000083610	-5.058377073749278	-1.0173021262297148	-2.3005302660890954	-1.7036599222619748	-0.11933645010803756	-2.7451182038949593
ENSMUSG00000073877	-5.800050109847776	-1.3476350579331453	-1.7585376640109447	-2.2028105588785327	-0.3638900475316388	-2.250988686998303
ENSMUSG00000068463	-5.17464918970642	-1.6212504921285518	-1.0626231591204505	-2.3213942087853234	-0.5105551199270166	-2.985225835588283
ENSMUSG00000097501	-5.968488355608303	-2.0716453457745576	-0.9004399575638644	-2.2791016303627036	-1.0855719199155862	-3.54707918237332
ENSMUSG00000070495	-5.46623291692142	-2.583139845704903	-1.0203328517470076	-2.6077206404067965	-0.9984786726528976	-3.214364538536683
ENSMUSG00000029797	-6.263648834712004	-1.499662328980934	-1.4077070427966787	-2.768190088680708	-1.210703027542516	-2.9861997304825443
ENSMUSG00000089634	-4.360035399275433	-1.503697935791394	-1.0425917706015604	-2.2081995039742037	-1.5656713043664239	-2.2563772161068933
ENSMUSG00000104662	-4.990709943219958	-1.9619278249385623	-0.7963787294542284	-1.8919592233384286	-1.700907543910609	-2.376393996947887
ENSMUSG00000027513	-4.54446613550912	-1.9677742260286222	-0.68459832477393745	-2.4972267428066925	-2.4254147485611357	-1.993790350801488
ENSMUSG00000022514	-3.9647210547637584	-2.057783814578349	-1.3486621291538898	-1.894744153853547	-2.2477956725423813	-2.3030986131233506
ENSMUSG00000092545	-4.116224071195735	-1.9789298798225552	-1.6135436768758964	-2.3607945549754845	-1.9887340339603714	-2.2852336314708337
ENSMUSG00000070690	-4.646695527505832	-2.1426725473700508	-1.3214830819232348	-2.089499635668441	-2.3262297816165343	-2.5533945172113155
ENSMUSG00000036904	-4.247525442069797	-2.5665831851046335	-1.4421471503885541	-0.9772601587117604	-2.246045530492809	-2.3144513357757193
ENSMUSG00000024155	-5.040102777663282	-1.987311726532514	-1.4415378458345278	-1.857438014185642	-2.112239436374566	-1.8732315686689567
ENSMUSG00000051716	-5.471600520410762	-2.707066657752942	-1.6776974318111515	-1.5195516076202267	-2.171666923866073	-1.809381292346022
ENSMUSG00000024421	-4.943540944970078	-2.1967206708568328	-2.1159639150620158	-1.5188097281559765	-1.7839319520635772	-2.576481063250109
ENSMUSG00000068457	-0.07503224921748157	-0.4302109180295525	-8.702999442575832	0.9256010238059276	1.0025212336689695	0.9984381104421264
ENSMUSG00000078672	-3.9291019352574565	-0.8875238396741203	-5.626749484771457	0.7236987939876681	0.19335470506266303	0.6851137167890797
ENSMUSG00000022032	-1.7769980990202432	-2.332571318009033	-5.403412090083442	-0.18092773163766904	0.5223208082507259	-0.7268027961270005
ENSMUSG00000030364	-8.533561203082808	-1.5390039936060456	-5.542359162215522	3.7446212944467354	-2.2264096904193607	-2.499264858198048
ENSMUSG00000054764	-6.816411638213289	-0.6508615631891749	-4.526926291054954	-2.0589486028211277	-0.2661134043875677	-0.9125575073892306
ENSMUSG00000041293	-8.15966540339629	-2.968476510103702	-5.492426431518066	-1.1135578497261491	0.9862155021557016	-1.037003637426006
ENSMUSG00000078597	-6.10322994924278	-1.44049849007958	-6.766647147755356	0.41749159736804564	-3.198001323119776	-0.5725987814704471
ENSMUSG00000066071	-6.82348219285347	-2.4207148384189026	-6.867857549489585	1.3706283036159468	-2.515996066934869	-1.1528012547771835
ENSMUSG00000064220	-4.617920311965752	-1.9861295801702739	-7.656075795055325	-0.5029670871955026	-0.820805000133228	-4.002601308273082
ENSMUSG00000074269	-7.429989125934234	-1.8537985245293096	2.1778720023978964	2.1172390678807576	-1.7507607693918357	-2.902983531613643
ENSMUSG00000097417	-8.56284493944799	-1.7093812168316838	0.11731587498399598	0.562322806945275	0.5940824342214196	0.6707421456585596
ENSMUSG00000087380	-6.900124301815354	-2.183444689484582	0.35746979799643896	0.27539524189987596	-0.27075403262186337	-0.376011532724631
ENSMUSG00000084844	-7.004291671468483	-2.111967428288276	0.5230201385170312	0.12354571843201713	-0.16888415224499093	-0.6855372524586049
ENSMUSG00000085867	-7.601518292042584	-2.831788450151453	0.2300520455530301	-0.10699651195783749	-0.849169098221324	-0.8855214063469043
ENSMUSG00000027820	-8.049648736146242	-3.237227226897283	1.2635832282892203	0.25763318322277473	-0.6815016832499582	-0.26718383087737924
ENSMUSG00000086503	-10.285069391895085	-0.04282961513506392	0.2944579764088168	-0.8605537275096138	-0.8051094479429669	-0.9850624283742972
ENSMUSG00000090171	-9.896989312374002	-2.650638119675172	0.42488236226209086	0.216596267268208	0.008789864770606696	-1.0744950646260947
ENSMUSG00000035864	-11.251738601081783	-1.8752592788270501	0.09253829619930956	-0.19681174779868674	-0.10009244383796201	-0.06026418682055421
ENSMUSG00000103766	-9.52093531122628	-2.0442714477883737	1.7309860565388069	-0.6494776242634164	-3.8853424553134355	-0.09344106512048281
ENSMUSG00000035836	-7.5121586320245815	-2.1877610642993117	-0.0013076112233577255	-1.4199653600705304	-3.1314208091102795	-0.8391529648489522
ENSMUSG00000049685	-8.9444347502446	-2.016826378853078	0.32466535265072666	-1.5445555001872107	-2.5920180832100415	-0.40345181443934064
ENSMUSG00000090165	-8.499270034993534	-2.1135631235033423	1.7562391292556156	-1.073375378549298	-2.3762211410336898	-2.604685179097376
ENSMUSG00000024694	-8.625428488909002	-3.094000756699364	0.8700606744254217	-0.5817166312962806	-3.0609576692421796	-1.6082207215811153
ENSMUSG00000049152	-8.495846760532242	-2.5990340126486697	0.6365641200772377	-1.676737803137094	-1.8715797440480242	-1.7535962887469227
ENSMUSG00000101033	-8.19197618534929	-2.3283938991359094	0.023281944157418105	-2.0778553109981526	-2.4317728540869794	-1.6625018213301992
ENSMUSG00000005268	-7.835604906798415	-3.4565481147268633	0.4094105825856005	-2.3174034794256273	-2.1914472951057795	-1.934001547895607
ENSMUSG00000098014	-8.793092987474804	-3.3037125557705913	0.22459441318566495	-2.3109317739196817	-1.3862247244978005	-1.3691214867281696
ENSMUSG00000089943	-9.011521427890893	-3.780247608322307	0.8534961649133174	-2.31507297134547	-1.3578150253932602	-1.4346429788344162
ENSMUSG00000057425	-10.730386393859076	-3.5581557546339573	1.158755267017156	-1.9368793878625703	-1.815779669486185	-1.575977537634952
ENSMUSG00000024558	-5.838130195856582	-2.4687645809182803	-0.21542117677180325	-1.7108000204679392	-0.07438640069093672	-1.6435907026983008
ENSMUSG00000087593	-5.959970498810694	-2.6718419514626506	-0.9497368066090185	-2.4539536073414956	0.14640132387019325	-1.6153555135802358
ENSMUSG00000041566	-6.120170577084492	-2.0285054672279306	-1.325693399561288	-1.9779882129932385	-0.5179701835202244	-1.1044802178398905
ENSMUSG00000104116	-6.126104594918171	-2.3502732511008633	-0.7697626455402614	-1.7886933500780386	-0.6244453714273495	-1.608359197930217
ENSMUSG00000085189	-6.608499113239433	-2.393641192882845	-0.4057210841824878	-2.0017264177025895	-0.961775921566572	-1.4571057228925774
ENSMUSG00000097203	-6.591192825362332	-2.5025011900551313	-1.1462445058954431	-2.081968826810325	-1.023651305570575	-1.8158374861677942
ENSMUSG00000069456	-6.134233060117286	-2.761125924534615	0.36863916698623206	-2.178727507040113	-0.8335649830485364	-2.1930111867487625
ENSMUSG00000025347	-6.805344351231659	-2.473522811284183	0.2837396982056336	-1.6334055969626184	-1.7300879428207663	-1.1750922702805389
ENSMUSG00000002588	-6.873466794710629	-2.58441233424987	0.43442240215090006	-2.5929338232203514	-1.3489592034095872	-1.2169215364580948
ENSMUSG00000059325	-7.03368783083962	-2.6715998681031805	0.05029144918293845	-2.3661996677941204	-1.4464437910398489	-1.537838073860227
ENSMUSG00000025479	-7.310214646351993	-2.1327747186242667	0.30618041316675704	-2.7622559789422176	-0.40635273047593756	-0.9619910128641453
ENSMUSG00000082334	-6.713589986523976	-3.2195780339087356	0.04723149256288388	-3.4266347325000357	-1.0249348506897058	-0.6149598201979841
ENSMUSG00000073565	-5.340375382556247	-2.481566151222872	-0.12541796258588916	-1.5505169762035487	-2.4033445813599443	-1.5091729558375593
ENSMUSG00000074272	-5.591776933913912	-2.7856754047366183	-0.6909765993054262	-1.4643254630904021	-1.9449233759640387	-1.689624745569857
ENSMUSG00000024863	-6.405605748482873	-2.4929096899562526	0.743827547147057	-1.497823083719257	-2.5850361184001955	-1.4421871584158266
ENSMUSG00000086587	-6.344803084683462	-2.686025208955883	0.32438532498994443	-1.6588477204629308	-2.026502729947388	-1.6973557512530923
ENSMUSG00000052520	-6.807130733474421	-2.642427264925349	-0.7304730163919658	-0.8112830877845905	-2.4219898553345076	-2.0016629802002877
ENSMUSG00000059974	-5.719647786406423	-2.5811277462999263	-1.625107760196616	-1.966663730724308	-0.6070953352920194	-2.0317881520726093
ENSMUSG00000074232	-6.083916804398466	-2.4712728488399445	-1.8543354550874258	-1.2957391585130047	-0.9757802995172581	-2.274705714374992
ENSMUSG00000060416	-6.265078098439896	-3.722512071130089	-1.5406538601099284	-0.6527162096915697	-0.9341093190680464	-1.4309737991102705
ENSMUSG00000084793	-6.596276517467406	-3.383077590237926	-2.229286779990949	-2.1337487716044823	-0.9087503000128178	-1.494301558215337
ENSMUSG00000034780	-7.035638121421666	-3.4722055330094217	-2.0045950624890296	-1.5371053914167698	-1.5850402613342411	-1.7193482839378007
ENSMUSG00000063929	-8.835223983055311	-3.0634888815776486	-0.22093845927256667	-2.07848979030044	-0.18025550085522013	-0.18886124567862353
ENSMUSG00000096929	-8.25432088350696	-4.107058744924942	-0.21942895648176675	-0.9247198689690524	0.2117244152633477	-1.521408321547616
ENSMUSG00000038541	-8.269306924782237	-2.4549007401098817	-0.5221290280103975	-0.46421303324103563	-1.2417360128792088	-2.014413022964118
ENSMUSG00000086141	-8.782028852741629	-3.1178795249383437	-0.6053018907512282	-0.6916700512446324	-1.1060209890142578	-1.116664882545064
ENSMUSG00000024292	-8.26151348785303	-2.784872415898942	-1.353063499447613	-1.0008124740713118	-1.089836626906074	-1.2554332086646247
ENSMUSG00000097724	-7.860559143629861	-2.9929225313637833	-1.575994998343972	-1.526776213878732	-1.0187405347608858	-2.112679908714793
ENSMUSG00000066513	-8.727078462800502	-3.110312108425854	-0.52373930783039635	-2.1791478952136525	-1.2243338057608069	-1.8284317352343222
ENSMUSG00000030731	-8.667443201749686	-3.55507900492854	-0.5231990107437161	-1.394262311714989	-1.4201370648470875	-2.4905290688140793
ENSMUSG00000033854	-7.644394113073067	-2.4417339372747082	-0.7979713708079988	0.2933742293046915	-0.5997129207654383	-0.9698163720885014
ENSMUSG00000097134	-7.271867253886386	-3.084290927544836	-1.0872826951978398	-0.46788822979293093	-0.6730691750922929	-0.7022141144630364
ENSMUSG00000084923	-8.858649486903008	-3.9614021573139246	-1.949356594912722	0.10267803001272491	-1.1685414610557452	-1.1278936531140022
ENSMUSG00000044694	-6.754330112816576	-2.923491169313115	-2.7320545268952303	-0.3964408076395568	-0.6075625857673288	-2.6464522769198657
ENSMUSG00000030131	-7.176727615390271	-2.8801728805557185	-2.257899791105842	-0.10730890258876347	-1.9610370950946483	-2.655050934976118
ENSMUSG00000059908	-7.795924611447416	-2.2897890276793285	-3.241644619353517	-0.6822193554195735	-1.3699384160662729	-1.209225836999235
ENSMUSG00000091154	-6.726558315442517	-0.9770430484342776	-0.2636739334849304	-2.759503526799172	-2.092423091650886	-1.9456910949374
ENSMUSG00000033634	-6.934947485759501	-1.9843758600170593	-0.527463195939735	-2.535094736618308	-1.7893410018788685	-2.068258346065928
ENSMUSG00000037797	-7.235338873099856	-2.1163171018223443	-0.49086900046542054	-2.506614546252519	-2.50234291458701	-2.4088901940171996
ENSMUSG00000081988	-7.965911759292693	-1.3476234675467613	-0.7864870448391454	-2.2751510112577114	-1.153641488842127	-2.4154030362372376
ENSMUSG00000103502	-7.903530253237865	-2.2469812480545697	-1.6917912278999168	-2.773989339884751	-1.0875038127818324	-2.403562506871436
ENSMUSG00000018727	-7.36108009264953	-1.3283707521332042	-2.5298973936501414	-2.3492392682370595	-1.6669634047796926	-2.6095844510000252
ENSMUSG00000015093	-6.913831256408954	-2.5651662889750884	-1.4705683638448601	-2.2320801592302937	-0.8135486394376024	-3.4623896299359926
ENSMUSG00000032773	-6.946936178395344	-2.766456808168511	-1.8536318626863841	-1.48493233342761	-1.8370106412046319	-4.126927604044045
ENSMUSG00000038751	-6.768260121495761	-3.4430304764181345	-2.474557348317338	-2.445384669651859	-1.5314653346983051	-3.6817682486754184
ENSMUSG00000045094	-7.682110482879967	-2.9300785572313277	-1.281600970075101	-2.693635626271279	-1.7880028902170264	-2.1687759223448335
ENSMUSG00000102375	-7.25228685996382	-2.703285805950366	-1.8535001497359092	-2.5359769535868124	-2.2026438237585566	-2.3211821563167683
ENSMUSG00000030470	-8.60029229072823	-2.953774511888958	-1.2910660294992884	-2.8453119167189636	-1.879245650230186	-3.099516139608054
ENSMUSG00000017978	-8.409766003080126	-2.7327661256451052	-1.9688217137822341	-2.839389922683176	-1.9452695303695766	-3.0909337389530833
ENSMUSG00000083478	-6.141175097347357	-3.4439134059868226	0.8162755606396793	-2.48798739934661	-2.7012122649513097	-3.7251593940090317
ENSMUSG00000087579	-6.781667380358964	-2.6729455067470504	1.0596975500721804	-2.4922012540876395	-3.5528592224700546	-3.083890504625411
ENSMUSG00000042248	-6.727786703875327	-2.9360961171309703	0.28116576496308326	-3.1727525792635	-3.671077164922439	-3.043829467719532
ENSMUSG00000043418	-7.468798770515975	-2.859030079581247	-0.3362463501554601	-3.0021380152172608	-4.064634443110703	-4.469571715292172
ENSMUSG00000045875	-8.636704207421214	-3.243093308130158	-0.8895165931927508	-1.3290627478047174	-3.1267675663375027	-2.2371192071415327
ENSMUSG00000099146	-8.49488669489209	-2.564938383901446	-0.9401913670642675	-2.4279391571438085	-2.4962760604624212	-2.762175093100496
ENSMUSG00000038522	-8.425808603941615	-2.5823323867902603	-0.3787901608410984	-1.9381818380130629	-3.205131277046499	-3.215952570144232
ENSMUSG00000041044	-8.871194270964992	-2.722288754530136	-0.1709468845929964	-2.0324059482034373	-4.253339526323778	-2.997734425268101
ENSMUSG00000046840	-6.329378241158426	-2.418832018966025	-0.9773552255024027	-2.0482953880145196	-3.707804387235027	-3.8012694854168085
ENSMUSG00000072664	-7.308293618642654	-2.795275878131348	-1.1914427957284366	-1.9407516713637945	-3.4955855303413284	-3.553816493176935
ENSMUSG00000031549	-7.439243300886105	-2.5725376741912944	-1.1577630273318278	-2.32170324292658	-4.346724999255155	-3.9362800339088713
ENSMUSG00000052974	-7.184308792158663	-2.5814760974305173	-2.227305597502412	-1.2483311052092865	-4.023646450428535	-4.124466580238946
ENSMUSG00000104918	-5.153938964788724	-3.916816992336204	-2.907842039789683	-2.051323673593481	-1.2324122377385387	-2.941984646932147
ENSMUSG00000044186	-5.751667876764908	-4.462571792031877	-2.143169746869733	-2.771026501501386	-1.5559152824851215	-3.478854034811771
ENSMUSG00000078817	-6.0940073596836015	-2.702967927210813	-2.7434615712791217	-3.3498849853255552	-1.4979297327260568	-2.984342870809578
ENSMUSG00000063730	-6.256896730446622	-2.6399842485129503	-3.24059246427624	-2.501127929897081	-2.0912307430966814	-2.864320628175692
ENSMUSG00000085834	-6.874983996873964	-2.7632704295111843	-3.526001649832165	-2.9671070731363436	-0.8697911090157401	-2.5222549499041897
ENSMUSG00000054863	-7.4284228843633615	-3.269022056706256	-3.5480159511433165	-1.6933475549940924	-1.7197349892475473	-4.2731106982252225
ENSMUSG00000079243	-7.667086865729055	-3.3219407008248982	-3.1842836769349594	-2.6672340297446655	-0.6717685025158642	-1.424382828024244
ENSMUSG00000103560	-8.55946964866603	-4.711915966659537	-2.0790203901796462	-2.4155148987670736	-1.2865548639148392	-2.753222502492797
ENSMUSG00000070368	-8.41634945006925	-5.265943073224126	-3.22830093880428	-2.258826381153014	-0.269909718423447	-2.7340880266267606
ENSMUSG00000053141	-7.465425294139603	-3.1310547882525617	-3.882475118359742	-4.3267552824349576	-0.074137237737395	-3.7337186513723832
ENSMUSG00000074052	-8.747202023702185	1.339520943188077	-0.9985495017781568	-3.9942478361551585	-2.241040708088548	-2.512431696666219
ENSMUSG00000100586	-7.19008638677419	-2.2932262617528534	-3.0290320394228742	-2.2068985357864013	-3.5521156734677346	-2.1715858544345497
ENSMUSG00000054827	-8.165780568151922	-2.4990607907486964	-3.286347702564975	-2.9872197637326967	-2.8389016242326477	-2.606823334180153
ENSMUSG00000030562	-9.150518217855785	-1.7522932271902996	-3.8672350959627644	-1.5128661208527763	-2.2495328308438953	-2.777576296078885
ENSMUSG00000067225	-9.022530575870313	-2.390374344652765	-5.140653985418835	-3.1322470528962696	-2.925161382743915	-2.9052881631348417
ENSMUSG00000052562	-9.929208802212935	-2.917711369038695	-1.1157102557266736	-1.4693200890102118	-2.06015051314362	-2.3495901127124923
ENSMUSG00000086593	-10.39841569944057	-2.2603649143863542	-1.0683374818167501	-2.3259612783044936	-2.0983700475909552	-2.7309534504086237
ENSMUSG00000041698	-10.106899969834032	-2.3657008384740954	-2.3838103215848485	-3.280612291744343	-1.0219743111743163	-1.9676139200734806
ENSMUSG00000068083	-9.826828815354297	-2.729857662600678	-1.0110508987654918	-3.33073907008405	-2.2539269322722255	-3.7992931588678798
ENSMUSG00000078452	-9.854913245902278	-2.522470311956062	-2.269404438416231	-2.790969782055234	-2.3985442469053138	-3.3570222400156258
ENSMUSG00000058207	-9.191243280225166	-2.683825326520436	-2.487147893722592	-3.487951744242061	-3.637173829198361	-3.6831138911781816
ENSMUSG00000041567	-9.489876357044494	-2.933550775734301	-2.0142101499334952	-2.839033605137772	-3.0426149977814925	-4.885436607399149
ENSMUSG00000097426	-9.25068623956405	-3.127740466939284	-2.481672273010201	-3.621383270971054	-2.8152454949293513	-4.892602945491208
ENSMUSG00000073830	-13.467481120206832	-1.775038112839859	-0.8418864362376701	-2.2420974971558474	-1.842060606370905	-4.354926903371269
ENSMUSG00000031489	-8.961871492635554	-2.36180936748764	0.568323363431162	-4.78425192719256	-1.7158526270907672	-2.5571371911741774
ENSMUSG00000053168	-9.699428038199647	-3.6619337291499092	0.35729820156769915	-3.6375707523486174	-3.110605403672682	-3.4726473895690595
ENSMUSG00000025004	-8.340806199065543	-4.004831350814596	-0.024791176541773617	-3.6433569891650137	-3.724234723335399	-3.9474073801192118
ENSMUSG00000097691	-8.82254231506594	-2.637427854951631	-0.6905798437507406	-4.574165057422501	-3.2371664454449287	-3.9105698262198616
ENSMUSG00000066072	-9.15631512432065	-3.7174160317997145	-1.174990450867798	-4.065569874680667	-4.088750775673347	-2.068731782292858
ENSMUSG00000030806	-8.867110068737603	-4.559395908745153	-0.27039774284808155	-3.0542234770203005	-1.631082273015403	-2.927195317015755
ENSMUSG00000092008	-9.297572770050676	-6.441353878955476	-0.07171882270071009	-3.496670161036732	-2.365974835645328	-3.5639138931448997
ENSMUSG00000039809	-10.929607263912024	-2.9363234124248345	-0.23122772064646271	-3.0838187013192453	-3.467075500847579	-3.802340847138525
ENSMUSG00000031725	-10.607383090452297	-2.8269140033991107	-0.36855832738798217	-3.8494110713875056	-4.073586302034132	-4.11380038779263
ENSMUSG00000074639	-9.945300234339419	-2.6844001646561377	-1.1646609540656951	-4.355132870088079	-4.739034171280184	-5.752116423084275
ENSMUSG00000029188	-10.605257829583314	-6.500854240851262	-1.8892453182520776	-0.18808645054925238	2.7230054205157	-0.0854876016686161
ENSMUSG00000053303	-13.5219384452599	-8.400136245136771	0.061065922693132726	-2.1814521530513247	-2.3725959669545547	-2.6841896313218814
ENSMUSG00000037263	-7.6077154655510855	-5.962475599327233	2.8305078795775764	-1.0129760279963147	-2.454517337186883	-0.42072735858765753
ENSMUSG00000074254	-8.3980473699193	-7.988564313194976	3.0880473525307943	1.487024734113793	-5.831034694976181	0.32408233938386694
ENSMUSG00000026691	-5.248293835523587	-6.26889688013505	-0.7865077912946031	-3.5008690168609533	-4.9589113950574735	-2.830855973146813
ENSMUSG00000054417	-6.43132369715475	-6.640121122860742	0.22729306831095947	-2.5727591036875106	-4.775912163695715	-4.7821226904312635
ENSMUSG00000075552	-4.719412264678985	-7.9654883950368625	0.578677095131235	-2.8699823889763962	-5.563612924610955	-4.912082277023579
ENSMUSG00000075551	-5.034033855388167	-9.056059318082664	-0.2585288935468703	-2.6092780778391673	-3.924111538816097	-3.5691158549363626
ENSMUSG00000090298	-3.6724190070021865	-10.668071945927677	-0.542370350396918	-3.477307641165022	-6.204057256441995	-4.580730519683538
ENSMUSG00000040660	-10.242091937782932	-8.4538456966866	-0.6883863818834941	-4.003654020833526	-5.702581690649753	-4.352353043255438
ENSMUSG00000040583	-8.721271451887517	-7.48122980745389	-0.7210923501859201	-4.796497315197284	-6.978605832712057	-5.552547562360792
ENSMUSG00000096674	-10.547833476597924	-12.462019510131972	0.01643127549106887	-6.689235477484597	-7.345118099450721	-5.053618374880149
ENSMUSG00000022347	-12.426842164952543	-14.012480146969859	-1.3999384039056855	-4.372783050494643	-7.158295849405297	-6.261132272879729
ENSMUSG00000091393	-4.94187755250881	0.4197021335928374	1.0848862994981736	-3.9582805010289808	-4.614161295386162	-4.407189013986102
ENSMUSG00000075044	-4.1770690038866585	0.19205889794616735	-0.6968736233339431	-2.9545278775263872	-4.3877984706470725	-4.889719896756634
ENSMUSG00000099901	-4.799931580631357	0.042707487062863196	-0.2449114699097874	-3.9424760901242926	-5.3090069466934064	-5.679115113195197
ENSMUSG00000105260	-5.612550184873466	-0.529887214067355	-0.9950854208417683	-3.521958311939058	-3.907539950881228	-3.7847374274558847
ENSMUSG00000086628	-5.702182177564032	-1.937371296903678	0.04595390944376347	-3.997634689362686	-2.960928214128719	-3.4690252659854948
ENSMUSG00000026610	-6.831931197177917	-1.099731574712433	-0.07369936211739493	-3.9078807753251823	-3.7657024825164678	-3.7826460569714624
ENSMUSG00000025396	-4.151307508908615	-1.7812567996245017	-1.6875583249719208	-2.910858807221657	-5.519139541652228	-3.1061298447538266
ENSMUSG00000072849	-4.628525317531641	-2.214459553372929	-2.4650825866542823	-2.514587823675097	-4.502807237268167	-2.979388847190517
ENSMUSG00000074377	-4.703797091448239	-2.994499051944953	0.08016700129784965	-2.834955952238739	-5.999843772990486	-3.0917758719782356
ENSMUSG00000056978	-3.780378779939137	-3.78853024352918	-0.6992451683954964	-4.329720537663797	-5.161792493801989	-2.720389496177715
ENSMUSG00000028715	-6.918102288125149	-3.4152420073671483	-0.6210951575379272	-3.9499099823622195	-5.529898523522172	-2.156562800268324
ENSMUSG00000097870	-4.384841606231834	-3.59025832376318	-1.0423454233105567	-2.2079627117601746	-2.142500250963186	-1.614935488251615
ENSMUSG00000062785	-4.638676271015308	-3.3778743635160637	-0.8576424262556832	-2.99536561547793	-1.3960304070766687	-2.209819279627214
ENSMUSG00000099707	-5.010531823081014	-3.121022108386345	-1.1551231291158564	-2.6314060155056653	-1.9262191589691993	-2.0667198231146777
ENSMUSG00000103492	-3.737168400120134	-3.7522154528366527	-1.2521542630231055	-2.452879204667379	-3.108759210577103	-2.2605989841381007
ENSMUSG00000025229	-4.121658347840543	-5.028635878663104	-1.7639087626044645	-2.2081816574720516	-2.1427234395289614	-2.2563598399348996
ENSMUSG00000085527	-5.018937721748186	-3.052836516465732	-0.08218293278646617	-2.5877782618193024	-1.5929518718108555	-3.2386864897248375
ENSMUSG00000067656	-5.510085613155671	-3.02823705035836	0.0678905272413732	-3.0102719164995015	-2.330461963409913	-2.933000728894438
ENSMUSG00000090002	-4.589292695387558	-3.359484418534552	-0.2867679103703726	-2.1372855130053448	-2.652321831405417	-3.6659570711968223
ENSMUSG00000091438	-5.153938964788724	-4.057753473622571	-0.1339075240559594	-2.690672522810933	-1.4710716836833682	-2.7388505635063036
ENSMUSG00000037071	-4.3075117542792425	-4.386814585184831	-0.43595912036721396	-2.660249782367168	-1.7404580216663277	-3.5420242454142383
ENSMUSG00000050541	-4.897408255313137	-3.188157553313332	-0.7210129198771867	-3.1041636059813236	-2.452652117123286	-3.2281230268917374
ENSMUSG00000020673	-4.419716304120191	-3.162364617447975	-0.9451698314625686	-3.69156750634274	-2.1523425106387784	-3.783942661687201
ENSMUSG00000106303	-5.003103844466642	-3.9808512848743822	-0.5695764918985508	-3.911284652044269	-1.8637272995105836	-3.374373345874114
ENSMUSG00000037406	-5.521439430261072	-3.242013625883252	-0.48844953408240416	-3.6971788477442296	-2.8537328358469773	-4.014556613127533
ENSMUSG00000052613	-4.723960665782831	-4.55460066961076	-0.9919672097671944	-1.5105886892212992	-2.47894657006546	-4.467910092212626
ENSMUSG00000098037	-5.91662333039543	-3.7290322952888966	-0.7103101375575023	-1.4814099227232684	-2.816977171836583	-4.320037006819284
ENSMUSG00000020053	-4.583544063095884	-2.4649824796251703	-1.3788989443891468	-3.01684333768734	-1.8893069265202342	-2.60706714994794
ENSMUSG00000054263	-4.865855023467952	-2.7411747546577527	-1.8780804614059308	-2.9877243501084467	-2.216464198490954	-2.658011175527428
ENSMUSG00000030382	-4.642786697953302	-2.4593729454476656	-1.1395126699733105	-2.6748326933923248	-2.450676965541174	-3.0384081859866225
ENSMUSG00000028445	-4.653671807803079	-2.256399134049478	-1.3522061309458446	-2.9911121593066134	-2.227056783903953	-3.3371227653034508
ENSMUSG00000051748	-5.042452494489453	-2.383585028258452	-1.2968967630393404	-3.1197937555326143	-2.3367547457592237	-3.3268336370542984
ENSMUSG00000000296	-4.618797007804613	-2.406045675780004	-1.7581471649919478	-1.9805969704878723	-2.36916080450692	-3.272440508485604
ENSMUSG00000057103	-4.970906355345522	-2.0578328685931364	-1.806566791319732	-2.294880696933371	-2.0170723897599045	-3.413276679840537
ENSMUSG00000097354	-4.950882180291462	-2.552610777646985	-1.864163943040613	-2.603103854694663	-2.2892143172014734	-3.6216733348883334
ENSMUSG00000019935	-5.2340631957583845	-3.140307141496576	-2.5142330692913055	-3.1282229877117045	-2.520998932680283	-2.462764063429283
ENSMUSG00000039196	-5.745272179583336	-2.494257705663768	-0.4056418942035423	-2.3858907689221214	-2.066562282694762	-2.6471489387100346
ENSMUSG00000031640	-6.127406707649318	-2.130404478561499	-0.47354703116700414	-2.4352935798821425	-2.237004292512658	-2.708029641464642
ENSMUSG00000035780	-5.71696410549214	-2.453111554590001	-0.38334352388968645	-2.4058589816575764	-2.9253226871171796	-2.9121611813853026
ENSMUSG00000064294	-5.937563846810477	-2.2875698958984687	-1.2736496820389873	-1.9440326843685671	-2.918695758866238	-2.4705813151480833
ENSMUSG00000100094	-5.321209954796144	-2.154939132118622	-0.9401922213530428	-2.3915952657901784	-2.8641083203871918	-3.2372812278723866
ENSMUSG00000015083	-5.013279643637125	-2.702391104186668	-0.7994418771842566	-2.266284455196986	-2.8269471098892147	-3.4162112051586493
ENSMUSG00000020672	-6.822569948979948	-2.8089200146374145	-1.4478251524010324	-2.433303770433584	-1.8492870676224622	-3.115967681033939
ENSMUSG00000060183	-6.25325763248073	-2.9524157225920726	-0.9339969561655076	-2.4851321572184446	-2.389667287693183	-2.701658240762093
ENSMUSG00000044361	-6.498542580905614	-2.976541166674863	-1.3543721366762365	-3.023193906515476	-2.5276804568321083	-2.9422623448177805
ENSMUSG00000019906	-6.63124283786362	-2.7503438605512334	-0.8280888302822476	-2.892085328603129	-2.689554027532854	-3.309178108331017
ENSMUSG00000025317	-6.585831505205661	-2.5431991153691884	-1.1167897152363038	-3.3765019133133567	-3.0464887020342286	-3.3604493109287534
ENSMUSG00000034837	-5.459338627943179	-2.4764759831072554	-2.281697314025427	-2.4869250596955874	-1.986954743262408	-3.359006153780758
ENSMUSG00000026417	-6.225793475211548	-2.2173755850051036	-1.847785528240256	-2.643483652349589	-2.5949892921834947	-3.5547066796383233
ENSMUSG00000039519	-6.000373639366602	-2.0054002639031627	-3.1502570642311354	-2.561960206919182	-3.243215411023344	-3.2053575261902996
ENSMUSG00000026272	-5.102395445747463	-2.3745565404557207	-2.0293185061440533	-3.194077301772081	-3.5465241734549986	-3.7993760111516988
ENSMUSG00000016756	-5.399706152424821	-2.8705243451692755	-2.610209380436569	-2.876228249219427	-3.3693424974048787	-3.6548301487389714
ENSMUSG00000031767	-5.468560492887426	-2.410354197490473	-2.584278577886983	-3.6826510793263267	-3.136142177169841	-3.76015998471414
ENSMUSG00000087382	-5.712655148198521	-3.1734616418146078	-1.0638064576282995	-4.952358445884032	-0.4353341591757531	-2.0022625260998117
ENSMUSG00000075517	-6.093786948130573	-3.315862229841703	-0.8280136075208946	-2.6948176405092465	-0.5376879113997772	-2.209325019719686
ENSMUSG00000030664	-6.050825526831177	-3.128852024236208	-0.9560100780636018	-3.618173957633144	-1.4140269942229586	-2.6173696667135915
ENSMUSG00000085995	-7.495332252688888	-3.8635540540183824	-1.436275320467713	-2.890111328062849	-0.8558536510212124	-2.2377378883862824
ENSMUSG00000020037	-7.632071526110582	-3.4275514541729764	0.37332831196188987	-3.876478089610191	-2.339696225031696	-2.636688556668327
ENSMUSG00000091867	-7.344390761583268	-4.996184750354247	-0.23903924728945958	-3.8146763035619933	-3.0068013355845045	-2.0369708274301623
ENSMUSG00000085990	-6.044389600927896	-4.82893048124591	-1.2720977292087219	-4.145456345145661	-1.7467691791551532	-2.7040930347817684
ENSMUSG00000105192	-6.837032023453815	-5.570801338341374	-0.6180726882462678	-3.54999098594885	-1.7753206540360706	-2.7989727701703235
ENSMUSG00000061099	-5.764759796437489	-3.452772089662805	-1.275668928597776	-4.048968702627037	-1.6508694435415574	-4.497882285657651
ENSMUSG00000106397	-6.8847373021038845	-3.3781961280366524	-1.9456243124131967	-4.370814262327965	-1.8879037937033794	-5.5505952465523984
ENSMUSG00000079168	-6.235387815466841	-4.7401821009304435	-0.9616234125661368	-4.551374511928649	-2.7000174410457825	-3.958342240896161
ENSMUSG00000030518	-5.681625556658626	-5.527356727761246	-1.5390500474818147	-4.341898894076431	-2.0938029863108785	-5.1114079407533906
ENSMUSG00000085404	-7.225785079037012	-3.3848575044782208	-2.9775939793550426	-3.523575826223477	-2.31421834294141	-3.9469925816387472
ENSMUSG00000040127	-7.397134517932362	-3.2122273566844544	-2.1601745301436104	-3.9409823145788523	-3.4725252183318287	-4.100750625362541
ENSMUSG00000101397	-6.942527709938338	-3.530146540946105	-2.09066300166552	-3.1543705492005865	-2.9185221474671437	-4.784702950088775
ENSMUSG00000032065	-6.856360551249147	-4.307657068567608	-2.2805279623091836	-3.616751944597833	-2.8161779473247877	-5.090587832105896
ENSMUSG00000102095	-8.682870519621103	-3.5806664910346107	-1.8209948484524854	-3.4948285095173452	-1.9713413941432123	-4.638930829192398
ENSMUSG00000104501	-6.740114415826578	-2.3008521219236937	-0.9727530745826923	-4.41762572814524	-3.208517314209322	-5.608880748360424
ENSMUSG00000106030	-6.591622193614005	-2.3294246765780264	-2.040956628234231	-5.630547953215299	-3.0530515934995064	-5.02502886978602
ENSMUSG00000051452	-7.209197878505135	-3.04471183554788	-1.393378074838822	-5.322602725511082	-3.539065472473265	-4.595440287536492
ENSMUSG00000082068	-6.197851408910843	-3.6773703704275933	-1.0922017493822562	-5.683907143803122	-3.908773437965813	-5.677327272363184
ENSMUSG00000036062	-3.883806780046086	-0.41386748798805834	-2.9014566599790936	-1.2672193928944546	-0.4167550613831192	-5.160559087008467
ENSMUSG00000066392	-5.762859589596185	0.1393579301072382	-3.496267898421013	-1.3013018484357732	-0.5358825067384353	-4.1623772060887605
ENSMUSG00000083169	-5.317785668074313	-1.185179121284038	-3.3994225622035907	-1.8012563452209756	-0.6482877038493753	-3.571265026730924
ENSMUSG00000080942	-5.1977587574714015	-0.2589264346281754	-2.854995579943938	-4.653584967483371	-0.9369007601155098	-3.1404584902605936
ENSMUSG00000039059	-4.799931580631357	-0.7705462176501454	-3.085572446405186	-3.5298475550862096	-1.36903949257581	-3.5780294446025174
ENSMUSG00000030307	-5.12189547323902	-0.7706360609823031	-4.040673646339225	-4.484951939501921	-0.7939955970859691	-4.533123142257187
ENSMUSG00000097656	-5.461516637970966	-1.0839239927250643	-3.632273923953934	-4.076546818821527	-1.5107556539886877	-4.124743904812646
ENSMUSG00000041596	-3.795912743607435	0.024506585137709702	-5.217516407125282	-4.235422829174938	-0.47368111313571076	-5.3893596033107265
ENSMUSG00000084093	-3.7085263977419753	-1.503555818418598	-4.191819676269605	-3.914754407034882	-1.370430459315325	-4.684266528021132
ENSMUSG00000083820	-3.6724190070021865	-0.8445800917113867	-4.590461390315717	-5.034741364106287	-1.9248777722413772	-4.441706771536594
ENSMUSG00000020651	-2.0291271677935425	-0.00435629611366336	-4.179333396258172	-2.973564297596582	-3.9882549814579416	-4.488893570161736
ENSMUSG00000085211	-2.6917709949752404	-1.0264999977811697	-3.4166849874596212	-2.9006291176189496	-3.824622869144583	-3.874471712691023
ENSMUSG00000091742	-3.5281519247268616	0.6753736481315186	-3.0074165518537823	-3.1883825752769015	-4.372989264901978	-4.624519301256631
ENSMUSG00000094930	-4.196078255192757	-0.7705636081424202	-3.6858902992039444	-0.9687388129809189	-4.786051277263893	-4.258481174482468
ENSMUSG00000096105	-3.4817234428998223	-1.4872610240177022	-3.3876151118374986	-1.699232287691928	-2.3109757536311704	-4.693689999626613
ENSMUSG00000050321	-4.254644774907654	-2.321522510516784	-2.13150367042471	-1.84409142167393	-1.8730656809026702	-4.718596629583254
ENSMUSG00000003477	-5.204424565232318	-2.2887269977463514	-2.406813927186923	-1.7663228946784149	-3.203161417319771	-4.798463011040256
ENSMUSG00000097286	-3.46352923357342	-2.3539656879724404	-0.50396679598545	-2.6341220377213985	-3.59188017963357	-4.954304442165702
ENSMUSG00000027559	-4.159496044917885	-2.0272233590367477	-1.1622888842821457	-2.9187439701720357	-4.7669103388618455	-5.239687345870501
ENSMUSG00000102931	-3.259972433144502	-3.4988374104995237	-2.223884165000812	-1.4617677045829371	-4.18238223024742	-5.129564534123477
ENSMUSG00000027762	-4.062179160124426	-2.834383448325655	-1.6176785398838245	-1.6088897651572118	-4.822564158975253	-4.974764178023839
ENSMUSG00000052957	-4.0644045301928	-2.6571851613120074	-1.9064858430261837	-2.777982323675865	-3.0285052528527374	-4.616893572901041
ENSMUSG00000071177	-3.9333817308718007	-2.417532685128306	-2.123134649811591	-2.962166377768866	-3.5372612947031348	-3.97268676135062
ENSMUSG00000079015	-4.022483229037679	-2.7004175422253383	-2.5689150123494975	-2.7410912099127147	-3.378664783024938	-4.363700779021326
ENSMUSG00000086432	-4.6667717188144335	-2.3085263401950744	-3.1476119494057664	-2.916444069839058	-3.243520046966345	-4.611224365852548
ENSMUSG00000095532	-3.6724190070021865	-2.5844761332363624	-3.2969483533419526	-3.74122124820954	-3.6757686141219357	-3.7894149414825034
ENSMUSG00000022025	-4.176489026378148	-1.5900301565345438	-2.437273253792856	-3.8866394962170623	-3.4246969881041656	-4.939323447633861
ENSMUSG00000020017	-3.362504182288552	-2.027002407016537	-2.778772042150015	-3.6813750362219975	-4.385119234741854	-5.022577805182463
ENSMUSG00000099889	-4.3929980704824985	-2.736241021652901	0.7216468012508185	-2.2425934285113844	-4.182623760823433	-4.579348825206882
ENSMUSG00000035948	-4.295281117790036	-3.54178936525112	0.8766555605435133	-4.234510900931164	-3.634291536673263	-4.080157073760504
ENSMUSG00000060371	-4.882644748186925	-3.566366441715016	-1.1227569726078455	-3.173423903598658	-3.5138759693236583	-3.3503858668328577
ENSMUSG00000046070	-5.641950736000906	-3.061046913700953	-1.20135116051803	-2.6078916613149503	-3.102117502025858	-3.631321968800068
ENSMUSG00000044359	-5.859151091113561	-3.1138710043157696	-1.8886365030273984	-3.0431248589346533	-3.816607648080477	-3.7004403445261285
ENSMUSG00000030340	-3.9095726377389686	-2.94388915538665	-1.0073755193550715	-3.5450422623584243	-4.107360669978109	-4.6627706215902736
ENSMUSG00000021259	-4.367088272018297	-3.374883691119631	-1.5186430149920134	-3.387066164732332	-3.1133496651973287	-4.893341785281355
ENSMUSG00000041119	-4.467679635014446	-3.1240319085393535	-1.8984296328675778	-4.056755528645908	-3.541406259799714	-3.84504820908851
ENSMUSG00000022615	-5.08685790809007	-2.917673041377895	-2.14350899294404	-3.118841825798493	-3.9901712023437503	-4.481911070799909
ENSMUSG00000043753	-4.8641424019762995	-3.4177423154957594	-1.7536165347049915	-3.36822219399979	-4.832667363928285	-4.809976002750255
ENSMUSG00000104362	-3.799509994269082	-3.9762337567098274	-0.43064784233580283	-4.491988683900504	-1.3788862906762134	-4.219554218107425
ENSMUSG00000021416	-3.3395794828888477	-5.293940654044054	-1.321054546012224	-2.5464808934183187	-3.289541766124262	-5.0232349190302035
ENSMUSG00000092499	-2.8671826899844444	-4.750218122196062	-1.0695802828676133	-3.8869358097103266	-3.9657395278027456	-4.01524596961464
ENSMUSG00000027376	-3.872920607921773	-4.730636434609084	-0.6642416283550626	-4.496260795613455	-4.362292148695827	-4.817580509240417
ENSMUSG00000094152	-1.4213211375816013	-2.668643078167974	-2.2966820745515455	-5.14978297682657	-3.9301643356345295	-1.4119094767897564
ENSMUSG00000093662	-2.9935937831976305	-2.944868678986413	-1.7833746401063908	-5.652936589148151	-3.9896329207992327	-0.8362195913948061
ENSMUSG00000099055	-3.799509994269082	-5.994789546650853	-3.8433439575610056	-3.5662784995877965	-3.6450833153083524	-3.0505124265962142
ENSMUSG00000015451	-1.170355067337456	-2.41842179917793	-2.853803720127366	-4.656141784817398	-1.810417463255062	-4.903234634046559
ENSMUSG00000030219	-1.8854053128538681	-3.490422559986397	-3.4037667172449364	-5.9287985350641055	-2.0971634794823744	-5.1222073674922095
ENSMUSG00000064325	-0.9373612753483364	-1.8332578241348685	-5.2471267537929345	-6.412752753455119	-3.095199084603967	-4.2799369295682554
ENSMUSG00000042828	-3.9927257274340255	-3.404853291825121	-3.8670307811518194	-5.0547692705791185	-1.5935213794192018	-3.9350479734758275
ENSMUSG00000098741	-5.084019648178691	-4.443322142017669	-5.324373917151367	-5.067990589094577	-2.386612909325644	-4.6391893799963375
ENSMUSG00000020524	-3.9927257274340255	-2.85024997773166	-5.784642559162417	-6.228921978935601	-0.6081483746867884	-6.277090333097436
ENSMUSG00000087054	-2.7984588464199183	-3.2980703184728943	-1.680678149006926	-4.7313312018548705	-4.233059480972252	-5.5008417638543845
ENSMUSG00000047394	-3.8944245934118515	-2.8368655069966855	-2.5479525127180533	-4.537717754277623	-3.614389301335239	-5.289074470144866
ENSMUSG00000045776	-3.6196907633933884	-2.323609563168156	-2.473424147109229	-4.993948663739239	-4.005354339226794	-5.744070115552441
ENSMUSG00000101532	-1.997277634206235	-2.6180555005594814	-0.9857378546712718	-5.648370157819727	-4.37254256908865	-7.149502027671499
ENSMUSG00000035686	-3.45329729895981	-1.8822934130796827	-1.6067362153672962	-6.468904252460749	-4.026617897775129	-6.314567738141409
ENSMUSG00000036027	-3.8201922714746064	-2.252507781865306	-3.509288265902959	-6.573821932663551	-5.391229017474529	-6.8405485615801895
ENSMUSG00000061959	-4.542441500247477	-2.930154519818209	-1.5223507440144057	-4.23267678598376	-5.313346131606871	-5.553955792777053
ENSMUSG00000003053	-6.309972853924118	-3.002556911775194	-1.4971755779888698	-4.272995414522843	-5.090264854451572	-5.160194630439458
ENSMUSG00000031326	-5.668331744121853	-5.330652941598288	-2.3487758323176076	-5.1149245024650805	-5.193729259469971	-4.922639083925112
ENSMUSG00000001095	-6.0079070949582905	-3.423480391225576	-2.238563167083214	-6.960657069903602	-5.25911776932144	-5.9634980729298945
ENSMUSG00000085132	-6.082283841033314	-3.7781985681081593	-2.755062200351981	-6.259023907150785	-6.193560341207557	-5.022354398851316
ENSMUSG00000000739	-5.58887934858397	-2.609927774345396	-2.3784817956695004	-4.879991191890339	-3.683425537767902	-5.683951016773108
ENSMUSG00000034785	-6.126574485865546	-2.5588820198466107	-2.9552197700190175	-4.466828892295485	-4.023222430263361	-6.116468872674385
ENSMUSG00000067144	-6.559128164860954	-3.322446886319812	-3.4477911848957583	-3.79733780682151	-4.3036041222744235	-6.7197496358777755
ENSMUSG00000027983	-4.470873172196478	-2.4393255060962287	-4.8094085855463975	-4.602944896504303	-4.613118423069642	-5.925611561038926
ENSMUSG00000058523	-6.030989166468143	-2.2638520868755516	-5.072976300560013	-5.517249195427604	-4.874733421550236	-5.565460857990081
ENSMUSG00000061906	-5.415959956496242	-2.6388104364861666	-5.531313878051201	-3.189009745304969	-4.2195186218470395	-3.165414772408603
ENSMUSG00000094156	-6.426276716647244	-2.5637563924534135	-5.221694483785903	-2.286437881502194	-2.819882283704882	-5.714138108158661
ENSMUSG00000030378	-7.807726125921131	-2.2002027759278815	-4.260295340966258	-3.6859633066759923	-3.89246452890324	-4.4508293635243925
ENSMUSG00000062061	-4.9135683897691615	-4.392390616454857	-5.065831739746689	-4.134721961453622	-5.444658443406073	-5.558316224890356
ENSMUSG00000092075	-4.355886078228249	-5.105263005306246	-5.013782924904657	-4.942917536732854	-5.307714018065948	-5.452618293866006
ENSMUSG00000050663	-5.5535965307029205	-3.1330436758793794	-6.459393471481981	-5.281023811118513	-5.956159668783193	-6.968206334608215
ENSMUSG00000093610	-6.307386268261534	-3.5612605621867908	-5.766837309085353	-6.211110203952938	-6.145666566047219	-6.2593288867818355
ENSMUSG00000044378	-6.771504684249678	-3.5642284176719947	-6.93443823930311	-3.707908568869483	-3.0910656563497443	-4.681388000696975
ENSMUSG00000038576	-6.565564768768567	-1.6791325710785447	-8.121455416464165	-4.626822247683054	-3.4487187565097623	-5.5875391173093245
ENSMUSG00000097761	-4.196078255192757	-2.495895350062387	-7.958116252740496	-4.22221011794935	-5.300815896777593	-5.907613058674468
ENSMUSG00000038599	-4.893744523903195	-2.879288805421715	-9.106779243919911	-4.285984538753935	-4.308241545122069	-5.357790234692796
ENSMUSG00000066154	-12.23150478135432	-2.1421385528885066	-4.06361678305885	-2.962822723462232	-2.5419957063833833	-3.2161879169155134
ENSMUSG00000069922	-10.223832034751432	-2.5064661705153046	-4.365797418716337	-3.0730554387186535	-3.032330849399114	-3.918339594984139
ENSMUSG00000063590	-11.376676216518144	-2.78770126517992	-3.8181821562333718	-2.5480560655959303	-3.4277665014954075	-4.1900666459276374
ENSMUSG00000058260	-10.704395551055633	-4.498291237148097	-5.4206979653412946	-3.416765700018818	-2.732361389851939	-3.9360965943202126
ENSMUSG00000078683	-9.472560174776048	-1.4141817468178466	-7.427937471975712	-4.508679661242993	-2.8240711247582535	-4.9380105990568515
ENSMUSG00000090306	-9.012104075067464	-3.047731844470159	-6.257277274742909	-4.412902648414567	-3.640811793160165	-4.298253996870135
ENSMUSG00000066153	-10.321259468070272	-1.474439653910651	-7.133237847063988	-3.7520362624627897	-5.441885003122787	-5.361884170530814
ENSMUSG00000071204	-11.758048761647792	-3.2728211893340977	-3.08636719977996	-3.9280598836907976	-3.52921097192018	-6.135576697971497
ENSMUSG00000062181	-12.08588668158165	-3.065997461934108	-2.7731086567086267	-4.687775431378524	-4.000273024255887	-5.8874407837067695
ENSMUSG00000038754	-12.100105345204812	-4.650736507576409	-5.512646465711829	-4.030643050090887	-5.595315288100459	-4.865490763403551
ENSMUSG00000078688	-11.528049891669758	-2.477130934911275	-4.517628765054503	-5.958808511381934	-4.700609252472622	-6.19132154125324
ENSMUSG00000060560	-10.710113571686989	-3.232250099100547	-4.009165932699893	-7.402210060366092	-4.529312021696251	-6.311216015289464
ENSMUSG00000070811	-3.689482097175901	-3.501318561095816	-0.4919435449085824	-2.9783539064437843	-6.895073899720851	-5.427137991767344
ENSMUSG00000078799	-5.017396490168482	-2.3553315866898803	-1.6940607957574176	-4.286014331799287	-7.331957769635833	-7.159296482798411
ENSMUSG00000030483	-1.7257626288114192	-3.959562101480983	-2.2139354154735362	-6.02249707218413	-9.600067985002608	-7.179851825233838
ENSMUSG00000081207	-7.268658325482513	-3.3692703868702703	-5.559744434344996	-7.462320593332038	-7.396855753467315	-7.510483164150017
ENSMUSG00000094793	-8.883048089194341	-1.957925819090198	-7.266515109519183	-7.710793592323516	-5.411417953981563	-7.438375742688644
ENSMUSG00000078673	-11.289987199124981	-2.9150250990992244	-4.276654877925725	-12.87706531461518	-6.724953917072998	-10.275082558981534
ENSMUSG00000089873	-11.508933741233177	-1.8309277721555284	-6.167019799396715	-6.611292694264301	-5.391711296576124	-6.659515426013169
ENSMUSG00000078686	-13.82616902011061	-1.545228631509141	-5.32969348360021	-6.6694149977354416	-5.967596003688964	-6.822893448395988
ENSMUSG00000078674	-13.59202289252532	-3.74215450557628	-6.737835637042727	-7.182113373829446	-7.116657047177762	-6.909700772686694
ENSMUSG00000038092	-14.371587951268038	-2.4691764255514905	-9.461245426429999	-4.904130671561094	-5.594477338169415	-6.169688162764883
ENSMUSG00000078680	-13.624384738679032	-2.5907876991955328	-8.243755985630175	-7.919170172291046	-4.149439188263223	-7.9021811042227235
ENSMUSG00000096688	-12.51626991106014	-2.358488975541578	-8.253216692830529	-8.941486247297531	-4.722374502464868	-8.45774665728885
ENSMUSG00000073834	-13.525289303195386	-1.9315357611809363	-9.963387476972052	-11.129013172053714	-3.675541736499265	-7.209465821730377
ENSMUSG00000096729	1.5589586865188076	-19.783296589577272	-2.1742158037019124	-0.6477161507272097	0.5033823847409437	-1.0405545412059003
ENSMUSG00000029420	1.9722903539113847	-15.191503235048028	-3.0736780471288316	-3.5179571001940375	-0.8313777948316148	-3.5661217405726524
ENSMUSG00000069668	-9.590080053448458	-28.468285486187337	-0.3279611720404073	-3.268381084883946	-5.294245151364593	-4.158452432997189
ENSMUSG00000056673	0.07519637652415309	-0.4441483093954549	-23.8734267169117	0.2042534500220054	0.8535390510660393	0.9831122273268144
ENSMUSG00000069049	-0.21883565554065265	-0.9149731948496119	-25.129177542692176	0.19379600010403925	0.5580586608614282	0.4105714749771172
ENSMUSG00000069045	-0.40837112626990413	-0.8781074546796548	-25.548429459421403	-0.1570258696210633	0.36177842409147815	0.31405667817122684
ENSMUSG00000020000	0.5193409403420236	-1.2997053906040055	-25.30664246269717	-6.0482617700813694	-8.908014772565398	-7.095098280367587
ENSMUSG00000073842	-11.37279224695968	-1.8383445635006954	-30	-9.654728931792409	-6.550570760085816	-9.512623017703897
ENSMUSG00000098650	-0.5688443251998864	-0.12451708221506053	0.9406905296030538	-1.0117151789980112	-1.7799218587874241	-23.165684278388643
ENSMUSG00000054966	3.2958074223236493	3.9791224148008704	-15.23103777650381	-0.30492840312962793	-0.5484968912582235	-17.136480240248858
ENSMUSG00000078675	-13.636023013664142	-2.7905379027409913	-10.555670916213563	-10.98148153599348	-8.993407940413816	-26.716304605211555
ENSMUSG00000102349	-2.4232064137678577	-1.3654887572200218	0.01663022218609586	-23.864046981474537	-3.000789381518872	-5.8907668100378405
ENSMUSG00000078687	-8.878599905475998	-2.035031905077925	-5.956363785504234	-25.65874795676359	-25.420944138023923	-8.553654393953623
